# Supplementary material for: Dosage Compensation in Females with X-Linked Metabolic Disorders
Source: Int J Mol Sci. 2021 Apr 26;22(9):4514. doi: 10.3390/ijms22094514 (PMC8123450; doi:10.3390/ijms22094514)
Supplement: Supplementary file 1 [file ijms-22-04514-s001.zip]

Archive with 3 entries (3 files):
- Supplementary File_Table S1.pdf
- Supplementary File_Table S2.pdf
- Supplementary File_Table S3.pdf
